# Supplementary material for: Genome-wide analysis reveals regulatory mechanisms and expression patterns of TGA genes in peanut under abiotic stress and hormone treatments
Source: Front Plant Sci. 2023 Nov 21;14:1269200. doi: 10.3389/fpls.2023.1269200 (PMC10702600; doi:10.3389/fpls.2023.1269200)
Supplement: Supplementary file 1 [file DataSheet_1.zip]

Archive with 15 entries (15 files):
- Data Sheet 1 (8)/Figure S1.pdf
- Data Sheet 1 (8)/Figure S2.pdf
- Data Sheet 1 (8)/Figure S3.pdf
- Data Sheet 1 (8)/Figure S4.pdf
- Data Sheet 1 (8)/Figure S5.pdf
- Data Sheet 1 (8)/Table S1 List of the TGA genes ID identified in this study.XLSX
- Data Sheet 1 (8)/Table S10 Primers of the candidate genes for AhTGA11 sequencing.xlsx
- Data Sheet 1 (8)/Table S2 The conserved motifs among AhTGAs.XLSX
- Data Sheet 1 (8)/Table S3 Collinear gene pairs identified in cultivated peanut and other plants.XLSX
- Data Sheet 1 (8)/Table S4  Ka_Ks value for the collinear gene pairs between cultivated peanut and other species.XLSX
- Data Sheet 1 (8)/Table S5 Cis-regulatory elements in the promoter region of peanut TGA in this study.XLSX
- Data Sheet 1 (8)/Table S6 Details of the Node Informations in protein-protein interaction network.XLSX
- Data Sheet 1 (8)/Table S7 Details of the targeting relationship between AhTGAs and miRNA.XLSX
- Data Sheet 1 (8)/Table S8 Comparison of TGA genes in Tifrunner and Shitouqi.xlsx
- Data Sheet 1 (8)/Table S9 Primers of the candidate genes for real-time PCR.XLSX
