# Supplementary material for: Genome-wide analysis reveals regulatory mechanisms and expression patterns of TGA genes in peanut under abiotic stress and hormone treatments
Source: Front Plant Sci. 2023 Nov 21;14:1269200. doi: 10.3389/fpls.2023.1269200 (PMC10702600; doi:10.3389/fpls.2023.1269200)
Supplement: Supplementary file 1 [file DataSheet_1.zip › Data Sheet 1 (8)/Table S1 List of the TGA genes ID identified in this study.XLSX]

## Sheet: Sheet1
Table S1 List of the TGA genes ID identified in this study
Species	Identifier	Accession number	TAIR-Locus ID
Arabidopsis thaliana	AtTGA1	AT5G65210	AT5G65210.1.Araport11.447
	AtTGA2	AT5G06950	AT5G06950.1.Araport11.447
	AtTGA3	AT1G22070	AT1G22070.1.Araport11.447
	AtTGA4	AT5G10030	AT5G10030.1.Araport11.447
	AtTGA5	AT5G06960	AT5G06960.1.Araport11.447
	AtTGA6	AT3G12250	AT3G12250.4.Araport11.447
	AtTGA7	AT1G77920	AT1G77920.1.Araport11.447
	AtTGA8	AT1G68640	AT1G68640.1.Araport11.447
	AtTGA9	AT1G08320	AT1G08320.1.Araport11.447
	AtTGA10	AT5G06839	AT5G06839.3.Araport11.447
Arachis hypogaea	AhTGA01	ArahyR4ID1P
	AhTGA02	ArahyLTZY89
	AhTGA03	ArahyS1DMKE
	AhTGA04	ArahyRIV6ZB
	AhTGA05	Arahy0GP62G
	AhTGA06	Arahy661MCQ
	AhTGA07	ArahyKZ9VWQ
	AhTGA08	ArahyJ1CFJJ
	AhTGA09	ArahyRKP385
	AhTGA10	ArahyW15JJQ
	AhTGA11	ArahyP1JBJN
	AhTGA12	Arahy5F9GBV
	AhTGA13	ArahyEH3L7F
	AhTGA14	Arahy6K442L
	AhTGA15	ArahyH6GQLR
	AhTGA16	ArahyPHPT4F
	AhTGA17	Arahy980X4K
	AhTGA18	ArahySERN02
	AhTGA19	ArahyK04A4E
	AhTGA20	ArahyAAI19J
Arachis duranensis	AdTGA08	Aradu1JQ3A
	AdTGA05	AraduBQ4IU
	AdTGA04	AraduC716W
	AdTGA09	AraduCM60U
	AdTGA07	AraduGUH8G
	AdTGA06	AraduI6GFF
	AdTGA03	AraduM9L15
	AdTGA02	AraduU5DG8
	AdTGA01	AraduX4N5C
Arachis ipaensis	AiTGA07	Araip1FG0Z
	AiTGA11	Araip7QE9U
	AiTGA08	AraipD5QVM
	AiTGA02	AraipHE4VX
	AiTGA01	AraipI0X2E
	AiTGA04	AraipNZ32C
	AiTGA10	AraipS8WR7
	AiTGA09	AraipUIF5W
	AiTGA06	AraipW3SNY
	AiTGA03	AraipW8KP6
	AiTGA05	AraipX0N4G
Medicago truncatula	MtTGA01	Mt3g044820
	MtTGA02	Mt3g073560
	MtTGA03	Mt3g087940
	MtTGA04	Mt8g040120
	MtTGA05	Mt7g089800
	MtTGA06	Mt5g054900
	MtTGA07	Mt5g060950
	MtTGA08	Mt1g111320
	MtTGA09	Mt1g111310
Glycine Max	GmTGA01	Glyma01G084200
	GmTGA02	Glyma02G097900
	GmTGA03	Glyma02G176800
	GmTGA04	Glyma03G127600
	GmTGA05	Glyma03G128200
	GmTGA06	Glyma03G142400
	GmTGA07	Glyma04G254800
	GmTGA08	Glyma05G182500
	GmTGA09	Glyma06G107300
	GmTGA10	Glyma08G140100
	GmTGA11	Glyma10G092100
	GmTGA12	Glyma10G276100
	GmTGA13	Glyma10G296200
	GmTGA14	Glyma11G183700
	GmTGA15	Glyma11G236300
	GmTGA16	Glyma12G088700
	GmTGA17	Glyma12G184500
	GmTGA18	Glyma13G085100
	GmTGA19	Glyma13G193700
	GmTGA20	Glyma13G316900
	GmTGA21	Glyma14G167000
	GmTGA22	Glyma15G232000
	GmTGA23	Glyma18G020900
	GmTGA24	Glyma19G130200
	GmTGA25	Glyma19G145300
	GmTGA26	Glyma20G113600
	GmTGA27	Glyma20G246400
Sorghum bicolor	SbTGA01	Sb010G110100
	SbTGA02	Sb003G329500
	SbTGA03	Sb003G081000
	SbTGA04	Sb009G180700
Oryza Sativa	OsbZIP03	NC_029256.1
	OsbZIP08	NC_029256.1
	OsbZIP11	NC_029256.1
	OsbZIP17	NC_029257.1
	OsbZIP28	NC_029258.1
	OsbZIP37	NC_029259.1
	OsbZIP41	NC_029260.1
	OsbZIP47	NC_029261.1
	OsbZIP49	NC_029260.1
	OsbZIP63	NC_029262.1
	OsbZIP64	NC_029263.1
	OsbZIP70	NC_029264.1(LOC4346610 )
	OsbZIP74	NC_029264.1(LOC4341554)
	OsbZIP79	NC_029266.1
	OsbZIP83	NC_029267.1
Zea mays	ZmTGA01	Zm00001d037317
	ZmTGA02	Zm00001d043153
	ZmTGA03	Zm00001d010658
	ZmTGA04	Zm00001d012553
	ZmTGA05	Zm00001d008225
Cicer arietinum	CaTGA01	Ca09600
	CaTGA02	Ca11168
	CaTGA03	Ca17971
	CaTGA04	Ca25784
	CaTGA05	Ca10901
	CaTGA06	Ca05471
	CaTGA07	Ca07170
	CaTGA08	Ca12670
Vitis vinifera	VvTGA01	VIT_07s0031g01320.t01
	VvTGA02	VIT_18s0001g04470.t01
	VvTGA03	VIT_13s0084g00660.t01
	VvTGA04	VIT_08s0007g05170.t01
	VvTGA05	VIT_01s0011g03230.t01
	VvTGA06	VIT_08s0007g06160.t01
	VvTGA07	VIT_06s0080g00360.t01
Phaseolus vulgaris	PvTGA01	Phvul.001G123300.1.v2.1
	PvTGA02	Phvul.001G249300.1.v2.1
	PvTGA03	Phvul.003G028800.1.v2.1
	PvTGA04	Phvul.007G003600.1.v2.1
	PvTGA05	Phvul.007G025500.1.v2.1
	PvTGA06	Phvul.008G169000.1.v2.1
	PvTGA07	Phvul.009G026900.1.v2.1
	PvTGA08	Phvul.011G203400.1.v2.1
