# Supplementary material for: Genome-wide analysis reveals regulatory mechanisms and expression patterns of TGA genes in peanut under abiotic stress and hormone treatments
Source: Front Plant Sci. 2023 Nov 21;14:1269200. doi: 10.3389/fpls.2023.1269200 (PMC10702600; doi:10.3389/fpls.2023.1269200)
Supplement: Supplementary file 1 [file DataSheet_1.zip › Data Sheet 1 (8)/Table S10 Primers of the candidate genes for AhTGA11 sequencing.xlsx]

## Sheet: Sheet1
Table S10 Primers of the candidate genes for AhTGA11 sequencing
Gene name	Primer sequence (5'-3')
AhTGA11	forward primer	ATGCCAGAGGCAAGCAGAGTTGAT
	reverse primer	TTAATCTCTTGGGCGGGCGAGCCGG
