# Supplementary material for: Genome-wide analysis reveals regulatory mechanisms and expression patterns of TGA genes in peanut under abiotic stress and hormone treatments
Source: Front Plant Sci. 2023 Nov 21;14:1269200. doi: 10.3389/fpls.2023.1269200 (PMC10702600; doi:10.3389/fpls.2023.1269200)
Supplement: Supplementary file 1 [file DataSheet_1.zip › Data Sheet 1 (8)/Table S2 The conserved motifs among AhTGAs.XLSX]

## Sheet: Peanut species
Table S2 The conserved motifs among AhTGAs
Motif	Width	Best possible match
1	50	VDGVMAHYDELFRLKSIAAKADVFHJLSGMWKTPAERCFLWJGGFRPSEL
2	50	KTLRRLAQNREAARKSRLRKKAYVQQLESSRLKLTQLEQELQRARQQGIF
3	50	TLEGFVRQADNLRQQTLQQMHRILTTRQAARALLAIGDYFSRLRALSSLW
4	50	LKLLVNQLEPLTEQQJLGIYNLQQSSQQAEDALSQGMEALQQSLAETJSS
5	41	GNGAAAFDMEYGRWLEEQNRQMNELRSALNSHAGDNELRMJ
6	21	SSSGNVANYMGQMAMAMGKLG
7	21	DSSPRTDVSTDIDTDDKNQCN
8	29	THFVPPRRMGIYEPIHQISMWEESFKSBI
