# Supplementary material for: Genome-wide analysis reveals regulatory mechanisms and expression patterns of TGA genes in peanut under abiotic stress and hormone treatments
Source: Front Plant Sci. 2023 Nov 21;14:1269200. doi: 10.3389/fpls.2023.1269200 (PMC10702600; doi:10.3389/fpls.2023.1269200)
Supplement: Supplementary file 1 [file DataSheet_1.zip › Data Sheet 1 (8)/Table S3 Collinear gene pairs identified in cultivated peanut and other plants.XLSX]

## Sheet: Sheet1
Table S3 Collinear gene pairs identified in cultivated peanut and other plants.
Species	Species	Subgene family clade
AdTGA08	AhTGA10	Group II
AdTGA08	AhTGA19	Group II
AdTGA05	AhTGA07	Group I
AdTGA05	AhTGA16	Group I
AdTGA04	AhTGA06	Group II
AdTGA04	AhTGA10	Group II
AdTGA04	AhTGA15	Group II
AdTGA09	AhTGA04	Group IV
AdTGA09	AhTGA14	Group IV
AdTGA09	AhTGA20	Group IV
AdTGA07	AhTGA09	Group I
AdTGA07	AhTGA11	Group I
AdTGA07	AhTGA18	Group I
AdTGA06	AhTGA02	Group V
AdTGA06	AhTGA02	Group V
AdTGA06	AhTGA08	Group V
AdTGA06	AhTGA13	Group V
AdTGA06	AhTGA17	Group V
AdTGA02	AhTGA04	Group IV
AdTGA02	AhTGA14	Group IV
AdTGA02	AhTGA20	Group IV
AdTGA01	AhTGA01	Group V
AdTGA01	AhTGA12	Group V
AiTGA07	AhTGA02	Group V
AiTGA07	AhTGA08	Group V
AiTGA07	AhTGA13	Group V
AiTGA07	AhTGA17	Group V
AiTGA11	AhTGA09	Group I
AiTGA11	AhTGA11	Group I
AiTGA08	AhTGA09	Group I
AiTGA08	AhTGA11	Group I
AiTGA08	AhTGA18	Group I
AiTGA02	AhTGA02	Group V
AiTGA02	AhTGA08	Group V
AiTGA02	AhTGA13	Group V
AiTGA02	AhTGA17	Group V
AiTGA01	AhTGA01	Group V
AiTGA01	AhTGA12	Group V
AiTGA04	AhTGA05	Group II
AiTGA10	AhTGA04	Group IV
AiTGA10	AhTGA14	Group IV
AiTGA10	AhTGA20	Group IV
AiTGA09	AhTGA19	Group II
AiTGA06	AhTGA07	Group I
AiTGA06	AhTGA16	Group I
AiTGA03	AhTGA04	Group IV
AiTGA03	AhTGA14	Group IV
AiTGA03	AhTGA20	Group IV
AiTGA05	AhTGA06	Group II
AiTGA05	AhTGA10	Group II
AiTGA05	AhTGA15	Group II
AdTGA06	AiTGA07	Group V
AdTGA07	AiTGA11	Group I
AdTGA07	AiTGA08	Group I
AdTGA06	AiTGA02	Group V
AdTGA01	AiTGA01	Group V
AdTGA02	AiTGA10	Group IV
AdTGA09	AiTGA10	Group IV
AdTGA08	AiTGA09	Group II
AdTGA05	AiTGA06	Group I
AdTGA02	AiTGA03	Group IV
AdTGA09	AiTGA03	Group IV
AdTGA04	AiTGA05	Group II
AtTGA10	AhTGA12	Group V
PAN	AhTGA06	Group II
AtTGA9	AhTGA17	Group V
AtTGA4	AhTGA20	Group IV
AtTGA9	AhTGA13	Group V
PAN	AhTGA15	Group II
AtTGA9	AhTGA08	Group V
PAN	AhTGA19	Group II
AtTGA2	AhTGA09	Group I
PAN	AhTGA10	Group II
CaTGA08	AhTGA20	Group IV
CaTGA01	AhTGA20	Group IV
CaTGA06	AhTGA19	Group II
CaTGA07	AhTGA07	Group I
CaTGA05	AhTGA11	Group I
CaTGA03	AhTGA11	Group I
CaTGA03	AhTGA09	Group I
CaTGA03	AhTGA18	Group I
CaTGA06	AhTGA10	Group II
GmTGA03	AhTGA12	Group V
GmTGA06	AhTGA12	Group V
GmTGA11	AhTGA12	Group V
GmTGA25	AhTGA12	Group V
GmTGA02	AhTGA06	Group II
GmTGA12	AhTGA06	Group II
GmTGA14	AhTGA17	Group V
GmTGA17	AhTGA17	Group V
GmTGA16	AhTGA17	Group V
GmTGA20	AhTGA17	Group V
GmTGA08	AhTGA20	Group IV
GmTGA10	AhTGA20	Group IV
GmTGA15	AhTGA20	Group IV
GmTGA23	AhTGA20	Group IV
GmTGA14	AhTGA13	Group V
GmTGA16	AhTGA13	Group V
GmTGA17	AhTGA13	Group V
GmTGA20	AhTGA13	Group V
GmTGA02	AhTGA15	Group II
GmTGA14	AhTGA08	Group V
GmTGA17	AhTGA08	Group V
GmTGA16	AhTGA08	Group V
GmTGA20	AhTGA08	Group V
GmTGA01	AhTGA19	Group II
GmTGA12	AhTGA19	Group II
GmTGA26	AhTGA19	Group II
GmTGA04	AhTGA07	Group I
GmTGA24	AhTGA07	Group I
GmTGA19	AhTGA11	Group I
GmTGA22	AhTGA11	Group I
GmTGA03	AhTGA01	Group V
GmTGA06	AhTGA01	Group V
GmTGA11	AhTGA01	Group V
GmTGA25	AhTGA01	Group V
GmTGA19	AhTGA09	Group I
GmTGA22	AhTGA09	Group I
GmTGA19	AhTGA18	Group I
GmTGA22	AhTGA18	Group I
GmTGA01	AhTGA10	Group II
MtTGA09	AhTGA06	Group II
MtTGA03	AhTGA20	Group IV
MtTGA09	AhTGA19	Group II
MtTGA06	AhTGA19	Group II
MtTGA05	AhTGA07	Group I
MtTGA04	AhTGA09	Group I
MtTGA04	AhTGA18	Group I
OsbZIP11	AhTGA17	Group V
OsbZIP79	AhTGA17	Group V
OsbZIP83	AhTGA17	Group V
OsbZIP11	AhTGA13	Group V
OsbZIP11	AhTGA08	Group V
OsbZIP79	AhTGA08	Group V
PvTGA05	AhTGA06	Group II
PvTGA02	AhTGA20	Group IV
PvTGA03	AhTGA19	Group II
PvTGA05	AhTGA19	Group II
PvTGA01	AhTGA07	Group I
PvTGA08	AhTGA09	Group I
PvTGA08	AhTGA18	Group I
VvTGA06	AhTGA12	Group V
VvTGA05	AhTGA06	Group II
VvTGA07	AhTGA17	Group V
VvTGA02	AhTGA20	Group IV
VvTGA01	AhTGA20	Group IV
VvTGA07	AhTGA13	Group V
VvTGA05	AhTGA15	Group II
VvTGA07	AhTGA08	Group V
VvTGA05	AhTGA19	Group II
VvTGA04	AhTGA07	Group I
VvTGA03	AhTGA11	Group I
VvTGA03	AhTGA09	Group I
VvTGA03	AhTGA18	Group I
VvTGA05	AhTGA10	Group II
