# Supplementary material for: Genome-wide analysis reveals regulatory mechanisms and expression patterns of TGA genes in peanut under abiotic stress and hormone treatments
Source: Front Plant Sci. 2023 Nov 21;14:1269200. doi: 10.3389/fpls.2023.1269200 (PMC10702600; doi:10.3389/fpls.2023.1269200)
Supplement: Supplementary file 1 [file DataSheet_1.zip › Data Sheet 1 (8)/Table S4 Ka_Ks value for the collinear gene pairs between cultivated peanut and other species.XLSX]

## Sheet: AH-AD
Table S4 Ka/Ks value for the collinear gene pairs between cultivated peanut and other species
Cultivated peanut versus Wild peanut (A. duranensis)
Seq_1	Seq_2	Ka	Ks	Ka_Ks
AdTGA08	AhTGA10	0.001	0.006	0.150992
AdTGA08	AhTGA19	0.006	0.019	0.299348
AdTGA05	AhTGA07	0.001	0.01	0.100275
AdTGA05	AhTGA16	0.002	0.036	0.0536705
AdTGA04	AhTGA06	0.028	0.034	0.831913
AdTGA04	AhTGA10	0.174	0.931	0.187245
AdTGA04	AhTGA15	0.041	0.059	0.705064
AdTGA09	AhTGA04	0.188	0.818	0.230168
AdTGA09	AhTGA14	0.191	0.818	0.233781
AdTGA09	AhTGA20	0.034	0.07	0.489832
AdTGA07	AhTGA09	0	0.004	0
AdTGA07	AhTGA11	0.029	0.675	0.0427084
AdTGA07	AhTGA18	0.003	0.039	0.0669839
AdTGA06	AhTGA02	0.181	0.802	0.225842
AdTGA06	AhTGA02	0.181	0.802	0.225842
AdTGA06	AhTGA08	0	0	NaN
AdTGA06	AhTGA13	0.181	0.828	0.218443
AdTGA06	AhTGA17	0.021	0.05	0.42414
AdTGA02	AhTGA04	0	0	NaN
AdTGA02	AhTGA14	0.002	0.025	0.0946962
AdTGA02	AhTGA20	0.157	0.753	0.208316
AdTGA01	AhTGA01	0.004	0	NaN
AdTGA01	AhTGA12	0.007	0.015	0.494862
Cultivated peanut versus Wild peanut (A. ipaensis)
Seq_1	Seq_2	Ka	Ks	Ka_Ks
AiTGA07	AhTGA02	0.215	0.837	0.256242
AiTGA07	AhTGA08	0.005	0.033	0.147945
AiTGA07	AhTGA13	0.196	0.829	0.236167
AiTGA07	AhTGA17	0.017	0.02	0.87867
AiTGA11	AhTGA09	0.027	0.708	0.0387659
AiTGA11	AhTGA11	0.005	0.038	0.133779
AiTGA08	AhTGA09	0.003	0.044	0.0601061
AiTGA08	AhTGA11	0.032	0.695	0.045389
AiTGA08	AhTGA18	0	0	NaN
AiTGA02	AhTGA02	0.013	0.054	0.231704
AiTGA02	AhTGA08	0.161	0.771	0.208334
AiTGA02	AhTGA13	0	0	NaN
AiTGA02	AhTGA17	0.173	0.799	0.216713
AiTGA01	AhTGA01	0.009	0.015	0.57126
AiTGA01	AhTGA12	0.003	0	NaN
AiTGA04	AhTGA05	0.024	0.067	0.352442
AiTGA10	AhTGA04	0.16	0.76	0.210562
AiTGA10	AhTGA14	0.163	0.761	0.214351
AiTGA10	AhTGA20	0	0	NaN
AiTGA09	AhTGA19	0	0	NaN
AiTGA06	AhTGA07	0.002	0.033	0.0592726
AiTGA06	AhTGA16	0.001	0	NaN
AiTGA03	AhTGA04	0.002	0.025	0.0946962
AiTGA03	AhTGA14	0	0	NaN
AiTGA03	AhTGA20	0.16	0.754	0.212059
AiTGA05	AhTGA06	0.014	0.045	0.301346
AiTGA05	AhTGA10	0.177	0.933	0.190274
AiTGA05	AhTGA15	0	0	NaN
Cultivated peanut versus Arabidopsis
Seq_1	Seq_2	Ka	Ks	Ka_Ks
AtTGA10	AhTGA12	0.233132	2.76411	0.0843426
PAN	AhTGA06	0.251225	1.9076	0.131697
AtTGA9	AhTGA17	0.250579	2.23499	0.112117
AtTGA4	AhTGA20	0.200272	2.93808	0.0681644
AtTGA9	AhTGA13	0.31624	2.91626	0.10844
PAN	AhTGA15	0.265146	1.81757	0.145879
AtTGA9	AhTGA08	0.236881	1.76343	0.13433
PAN	AhTGA19	0.247489	1.63924	0.150978
AtTGA2	AhTGA09	0.108459	NaN	NaN
PAN	AhTGA10	0.241273	1.6691	0.144553
Cultivated peanut versus Chickpea
Seq_1	Seq_2	Ka	Ks	Ka_Ks
CaTGA08	AhTGA20	0.0707208	0.532128	0.132902
CaTGA01	AhTGA20	0.146519	0.927019	0.158054
CaTGA06	AhTGA19	0.144813	0.816874	0.177277
CaTGA07	AhTGA07	0.0399623	0.463811	0.0861606
CaTGA05	AhTGA11	0.0395667	0.652655	0.0606242
CaTGA03	AhTGA11	0.0933361	0.703334	0.132705
CaTGA03	AhTGA09	0.0308768	0.64848	0.0476142
CaTGA03	AhTGA18	0.0336304	0.62764	0.0535822
CaTGA06	AhTGA10	0.146383	0.790223	0.185242
Cultivated peanut versus Soybean
Seq_1	Seq_2	Ka	Ks	Ka_Ks
GmTGA03	AhTGA12	0.117623	0.704202	0.16703
GmTGA06	AhTGA12	0.101934	0.772862	0.131892
GmTGA11	AhTGA12	0.141761	0.723834	0.195848
GmTGA25	AhTGA12	0.0992217	0.739576	0.13416
GmTGA02	AhTGA06	0.134066	0.700127	0.191488
GmTGA12	AhTGA06	0.158395	0.869821	0.1821
GmTGA14	AhTGA17	0.138983	0.547662	0.253774
GmTGA17	AhTGA17	0.0866218	0.61268	0.141382
GmTGA16	AhTGA17	0.134955	0.622784	0.216696
GmTGA20	AhTGA17	0.0888914	0.637113	0.139522
GmTGA08	AhTGA20	0.150867	0.824975	0.182875
GmTGA10	AhTGA20	0.142368	0.803362	0.177216
GmTGA15	AhTGA20	0.0759591	0.557255	0.136309
GmTGA23	AhTGA20	0.0728183	0.498561	0.146057
GmTGA14	AhTGA13	0.220488	0.923308	0.238802
GmTGA16	AhTGA13	0.203646	0.867641	0.234712
GmTGA17	AhTGA13	0.234388	0.98304	0.238432
GmTGA20	AhTGA13	0.243182	1.0581	0.229828
GmTGA02	AhTGA15	0.149996	0.694443	0.215995
GmTGA14	AhTGA08	0.126521	0.568287	0.222635
GmTGA17	AhTGA08	0.0975365	0.6495	0.150172
GmTGA16	AhTGA08	0.112329	0.607153	0.18501
GmTGA20	AhTGA08	0.0906075	0.655874	0.138148
GmTGA01	AhTGA19	0.19433	0.783618	0.24799
GmTGA12	AhTGA19	0.146194	0.691239	0.211496
GmTGA26	AhTGA19	0.158774	0.652628	0.243284
GmTGA04	AhTGA07	0.0479034	0.456733	0.104883
GmTGA24	AhTGA07	0.0438965	0.421181	0.104222
GmTGA19	AhTGA11	0.0852246	0.668729	0.127443
GmTGA22	AhTGA11	0.0910695	0.619471	0.147012
GmTGA03	AhTGA01	0.113036	0.699797	0.161526
GmTGA06	AhTGA01	0.0953934	0.743151	0.128363
GmTGA11	AhTGA01	0.135209	0.727298	0.185906
GmTGA25	AhTGA01	0.0932275	0.74737	0.124741
GmTGA19	AhTGA09	0.0419122	0.476514	0.087956
GmTGA22	AhTGA09	0.0391056	0.454108	0.0861152
GmTGA19	AhTGA18	0.0447085	0.492431	0.0907914
GmTGA22	AhTGA18	0.0418886	0.469607	0.0891993
GmTGA01	AhTGA10	0.193873	0.784519	0.247124
Cultivated peanut versus Medicago truncatula
Seq_1	Seq_2	Ka	Ks	Ka_Ks
AhTGA06	MtTGA09	0.23084	0.889109	0.259631
AhTGA20	MtTGA03	0.0727504	0.642038	0.113312
AhTGA19	MtTGA09	0.222609	0.775351	0.287107
AhTGA19	MtTGA06	0.198215	0.857288	0.231212
AhTGA07	MtTGA05	0.0433926	0.512078	0.0847383
AhTGA09	MtTGA04	0.0364157	0.645175	0.0564432
AhTGA18	MtTGA04	0.0389625	0.636068	0.0612552
Cultivated peanut versus Rice
Seq_1	Seq_2	Ka	Ks	Ka_Ks
OsbZIP11	AhTGA17	0.381832	2.30019	0.166
OsbZIP79	AhTGA17	0.370158	NaN	NaN
OsbZIP83	AhTGA17	0.386463	2.42901	0.159103
OsbZIP11	AhTGA13	0.444644	2.39932	0.185321
OsbZIP11	AhTGA08	0.403984	1.87097	0.215922
OsbZIP79	AhTGA08	0.356903	NaN	NaN
Cultivated peanut versus Kidney beans
Seq_1	Seq_2	Ka	Ks	Ka_Ks
PvTGA05	AhTGA06	0.160873	0.873834	0.184101
PvTGA02	AhTGA20	0.0754844	0.656294	0.115016
PvTGA03	AhTGA19	0.195255	0.837435	0.233159
PvTGA05	AhTGA19	0.150987	0.811757	0.186
PvTGA01	AhTGA07	0.0371842	0.546829	0.0679997
PvTGA08	AhTGA09	0.0391716	0.533384	0.0734398
PvTGA08	AhTGA18	0.0417275	0.551966	0.075598
Cultivated peanut versus Vitis vinifera
Seq_1	Seq_2	Ka	Ks	Ka_Ks
AhTGA12	VvTGA06	0.165915	1.66027	0.0999328
AhTGA06	VvTGA05	0.212024	1.11231	0.190616
AhTGA17	VvTGA07	0.195444	1.11095	0.175925
AhTGA20	VvTGA02	0.217019	1.82179	0.119124
AhTGA20	VvTGA01	0.143199	1.67332	0.0855779
AhTGA13	VvTGA07	0.223388	1.3304	0.16791
AhTGA15	VvTGA05	0.211916	1.12297	0.18871
AhTGA08	VvTGA07	0.173512	1.04232	0.166468
AhTGA19	VvTGA05	0.229278	1.3173	0.174052
AhTGA07	VvTGA04	0.100048	1.7042	0.0587067
AhTGA11	VvTGA03	0.123806	1.3942	0.0888006
AhTGA09	VvTGA03	0.046885	1.07333	0.0436819
AhTGA18	VvTGA03	0.0497062	1.12712	0.0441
AhTGA10	VvTGA05	0.231025	1.21224	0.190577
