# Supplementary material for: Genome-wide analysis reveals regulatory mechanisms and expression patterns of TGA genes in peanut under abiotic stress and hormone treatments
Source: Front Plant Sci. 2023 Nov 21;14:1269200. doi: 10.3389/fpls.2023.1269200 (PMC10702600; doi:10.3389/fpls.2023.1269200)
Supplement: Supplementary file 1 [file DataSheet_1.zip › Data Sheet 1 (8)/Table S6 Details of the Node Informations in protein-protein interaction network.XLSX]

## Sheet: sheet
Table S6 Details of the Node Informations in protein-protein interaction network.
node	identifier	interacted node	category	term description
TGA1	AT5G65210.2	GRX480；NPR1；bZIP；EDS16；PRB1；PR1；BOP2；AT2G47880；ROXY1；BOP1；NPR4；AT4G33710；ROXY2；PDF1.2；NPR3	STRING clusters	Glutathione metabolism, and Redox-active center Mixed, incl. glutaredoxin subgroup, and hydrophobic seed protein domain Mixed, incl. glutaredoxin subgroup, and aldo/keto reductase
TGA4	AT5G10030.1	GRX480；NPR1；bZIP；BOP2；AT2G47880；ROXY1；OBP1；BOP1；NPR4；ROXY2；NPR3	STRING clusters	Mostly uncharacterized, incl. sesquiterpene metabolic process, and putative cyclase Mostly uncharacterized, incl. sesquiterpene metabolic process, and putative cyclase Mostly uncharacterized, incl. anaerobic respiration, and tyrosyl-dna phosphodiesterase Mixed, incl. anaerobic respiration, and tyrosyl-dna phosphodiesterase
AHBP-1B	AT5G06950.1	COI1；BOP2；AT2G47880；ROXY1；NIMIN-2；EDS1；WRKY70；BOP1；SNI1；NPR4；AT4G33710；OBF5；PDF1.2；ROXY2；NPR3；	STRING clusters	Mixed, incl. defense response, incompatible interaction, and adp binding Mixed, incl. systemic acquired resistance, and cellular response to salicylic acid stimulus Mixed, incl. systemic acquired resistance, and seed dormancy control Mixed, incl. systemic acquired resistance, and seed dormancy control Mixed, incl. domain of unknown function (duf3420), and seed dormancy control Mixed, incl. system…
OBF5	AT5G06960.1	NIMIN1；NIMIN-3；TGA3；CUL3；GRX480；NPR1；bZIP；EDS16；TGA7；PRB1；PR1；COI1；BOP2；ROXY1；TGA6；NIMIN-2；OBP1；WRKY70；BOP1；SNI1；NPR4；AT4G33710；AHBP-1B；PDF1.2；ROXY2；NPR3	STRING clusters	Mixed, incl. defense response, incompatible interaction, and adp binding Mixed, incl. systemic acquired resistance, and cellular response to salicylic acid stimulus Mixed, incl. systemic acquired resistance, and seed dormancy control Mixed, incl. systemic acquired resistance, and seed dormancy control Mixed, incl. domain of unknown function (duf3420), and seed dormancy control Mixed, incl. system…
TGA6	AT3G12250.4	NIMIN1；NIMIN-3；TGA3；CUL3；GRX480；NPR1；bZIP；EDS16；PRB1；PR1；COI1；BOP2；ROXY1；WRKY70；ROXY2；OBF5；NIMIN-2；SNI1；PDF1.2；AT4G33710；BOP1；NPR3；NPR4	STRING clusters	Mixed, incl. defense response, incompatible interaction, and adp binding Mixed, incl. systemic acquired resistance, and cellular response to salicylic acid stimulus Mixed, incl. systemic acquired resistance, and seed dormancy control Mixed, incl. systemic acquired resistance, and seed dormancy control Mixed, incl. domain of unknown function (duf3420), and seed dormancy control Mixed, incl. system…
TGA3	AT1G22070.1	NIMIN1；BGL2；EDS1；CUL3；ROXY2；PAD4；AHBP-1B；OBF5；TGA6；PDF1.2；PR5；bZIP；EDS16；PRB1；AT4G33710；WRKY70；PR1；GRX480；BOP2；BOP1；NPR3；NPR4；RR2；ROXY1；NPR1	STRING clusters	Mixed, incl. defense response, incompatible interaction, and adp binding Mixed, incl. systemic acquired resistance, and cellular response to salicylic acid stimulus Mixed, incl. systemic acquired resistance, and seed dormancy control Mixed, incl. systemic acquired resistance, and seed dormancy control Mixed, incl. domain of unknown function (duf3420), and seed dormancy control Mixed, incl. system…
TGA7	AT1G77920.1	NIMIN1；GRX480；NPR1；bZIP；AT4G33710；OBF5；PR1；ROXY1；BOP1；BOP2；NPR3；NPR4	STRING clusters	Mixed, incl. defense response, incompatible interaction, and adp binding Mixed, incl. systemic acquired resistance, and cellular response to salicylic acid stimulus Mixed, incl. systemic acquired resistance, and seed dormancy control Mixed, incl. domain of unknown function (duf3420), and seed dormancy control Domain of unknown function (DUF3420), and Seed dormancy control
TGA9	AT1G08320.3	TGA10；GRX480；bZIP；BOP1；NPR4；BOP2；NPR3；NPR1；ROXY2；ROXY1	STRING clusters	Mixed, incl. defense response, incompatible interaction, and adp binding Mixed, incl. systemic acquired resistance, and cellular response to salicylic acid stimulus Mixed, incl. systemic acquired resistance, and seed dormancy control Mixed, incl. systemic acquired resistance, and seed dormancy control Mixed, incl. domain of unknown function (duf3420), and seed dormancy control
TGA10	AT5G06839.3	TGA9；GRX480；NPR1；bZIP；BOP2；ROXY1；BOP1；NPR4；NPR3；ROXY2	STRING clusters	Mostly uncharacterized, incl. cct motif, and helix-loop-helix dna-binding domain superfamily Mostly uncharacterized, incl. gaga binding protein-like family, and hnh nuclease Mostly uncharacterized, incl. gaga binding protein-like family, and hnh nuclease Mostly uncharacterized, incl. gaga binding protein-like family, and floral meristem growth Mixed, incl. trihelix transcription factor gt3, and h…
PAN	AT1G68640.1	GRX480；NPR1；AT2G47880；NPR3；bZIP；NPR4；ROXY2；BOP1；BOP2；ROXY1	STRING clusters	Mixed, incl. defense response, incompatible interaction, and adp binding Mixed, incl. systemic acquired resistance, and cellular response to salicylic acid stimulus Mixed, incl. systemic acquired resistance, and seed dormancy control Mixed, incl. systemic acquired resistance, and seed dormancy control Mixed, incl. domain of unknown function (duf3420), and seed dormancy control Domain of unknown f…
AHP1	AT3G21510.1	HK3；RR2；	STRING clusters	Cytokinin signaling pathway, and cytokinin metabolic process Cytokinin signaling pathway, and cytokinin metabolic process Cytokinin signaling pathway, and cytokinin metabolic process Cytokinin signaling pathway, and cytokinin metabolic process Cytokinin signaling pathway Cytokinin signaling, and phosphorelay response regulator activity
AHP3	AT5G39340.1	HK3；RR2；	STRING clusters	Cytokinin signaling pathway, and cytokinin metabolic process Cytokinin signaling pathway, and cytokinin metabolic process Cytokinin signaling pathway, and cytokinin metabolic process Cytokinin signaling pathway, and cytokinin metabolic process Cytokinin signaling pathway Cytokinin signaling, and phosphorelay response regulator activity Cytokinin signaling, and phosphorelay response regulator acti…
AHP5	AT1G03430.1	HK3；RR2；	STRING clusters	Cytokinin signaling pathway, and cytokinin metabolic process Cytokinin signaling pathway, and cytokinin metabolic process Cytokinin signaling pathway, and cytokinin metabolic process Cytokinin signaling pathway, and cytokinin metabolic process Cytokinin signaling pathway Cytokinin signaling, and phosphorelay response regulator activity Cytokinin signaling, and phosphorelay response regulator acti…
AT2G47880	AT2G47880.1	PAN；TGA4；TGA1；AHBP-1B；	STRING clusters	Glutathione metabolism, and Redox-active center Mixed, incl. glutaredoxin subgroup, and hydrophobic seed protein domain Mixed, incl. glutaredoxin subgroup, and aldo/keto reductase
AT4G33710	AT4G33710.1	NIMIN1；NIMIN-3；TGA3；TRX5；NPR1；bZIP；EDS16；PR5；TGA7；COI1；JAR1；TGA6；NIMIN-2；EDS1；PAD4；WRKY70；BGL2；SNC1；SNI1；NPR4；TGA1；PBS2；CPR5；OBF5；EIN2；NPR3；AHBP-1B；PDF1.2；	STRING clusters	Mixed, incl. defense response, incompatible interaction, and adp binding Mixed, incl. systemic acquired resistance, and cellular response to salicylic acid stimulus Mixed, incl. systemic acquired resistance, and seed dormancy control Mixed, incl. systemic acquired resistance, and seed dormancy control Mixed, incl. domain of unknown function (duf3420), and seed dormancy control Mixed, incl. system…
ATHP1	AT3G29350.1	HK3；RR2；	STRING clusters	Cytokinin signaling pathway, and cytokinin metabolic process Cytokinin signaling pathway, and cytokinin metabolic process Cytokinin signaling pathway, and cytokinin metabolic process Cytokinin signaling pathway, and cytokinin metabolic process Cytokinin signaling pathway Cytokinin signaling pathway Mixed, incl. antipodal cell differentiation, and phosphorelay response regulator activity
BGL2	AT3G57260.1	TGA3；NPR1；EDS16；PR5；PRB1；PR1；COI1；JAR1；EDS1；PAD4；WRKY70；SNC1；EIN2；PDF1.2；AT4G33710；	STRING clusters	Mixed, incl. defense response, incompatible interaction, and adp binding Mixed, incl. systemic acquired resistance, and cellular response to salicylic acid stimulus Mixed, incl. systemic acquired resistance, and seed dormancy control Mixed, incl. systemic acquired resistance, and seed dormancy control Mixed, incl. domain of unknown function (duf3420), and seed dormancy control Mixed, incl. system…
BOP1	AT3G57130.1	TGA9；TGA3；CUL3；PAN；TGA7；BOP2；TGA6；SNI1；EIN2；TGA10；TGA4；TGA1；OBF5；AHBP-1B；	STRING clusters	Mixed, incl. defense response, incompatible interaction, and adp binding Mixed, incl. systemic acquired resistance, and cellular response to salicylic acid stimulus Mixed, incl. systemic acquired resistance, and seed dormancy control Mixed, incl. systemic acquired resistance, and seed dormancy control Mixed, incl. domain of unknown function (duf3420), and seed dormancy control Domain of unknown f…
BOP2	AT2G41370.1	TGA9；TGA3；CUL3；PAN；TGA7；BOP1；SNI1；TGA6；EIN2；TGA10；AHBP-1B；TGA4；TGA1；OBF5；	STRING clusters	Mixed, incl. defense response, incompatible interaction, and adp binding Mixed, incl. systemic acquired resistance, and cellular response to salicylic acid stimulus Mixed, incl. systemic acquired resistance, and seed dormancy control Mixed, incl. systemic acquired resistance, and seed dormancy control Mixed, incl. domain of unknown function (duf3420), and seed dormancy control Domain of unknown f…
COI1	AT2G39940.1	CUL3；GRX480；NPR1；EDS16；PR5；PRB1；PR1；TGA6；OBF5；BGL2；AHBP-1B；CPR5；NPR3；WRKY70；NPR4；EDS1；AT4G33710；PBS2；PAD4；PDF1.2；EIN2；JAR1；	STRING clusters	Mixed, incl. s-glycoside metabolic process, and jasmonic acid signaling pathway Mixed, incl. jasmonic acid signaling pathway, and alpha-linolenic acid metabolism Jasmonic acid signaling pathway, and alpha-Linolenic acid metabolism TIFY/JAZ family, and alpha-Linolenic acid metabolism TIFY/JAZ family, and Transcription factor MYC/MYB N-terminal
CPR5	AT5G64930.1	NPR1；EDS16；PR5；PRB1；PR1；COI1；JAR1；EDS1；PAD4；SNC1；AT4G33710；EIN2；PDF1.2	STRING clusters	Mixed, incl. protein kinase inhibitor activity, and cyclin Mixed, incl. protein kinase inhibitor activity, and g1/s transition of mitotic cell cycle Mixed, incl. protein kinase inhibitor activity, and g1/s transition of mitotic cell cycle Protein kinase inhibitor, and G1/S transition of mitotic cell cycle Mixed, incl. protein serine/threonine kinase inhibitor activity, and g1/s transition of mito…
CUL3	AT1G26830.1	TGA3；WRKY70；OBF5；AHBP-1B；TGA6；BOP1；COI1；BOP2；NPR1；NPR3；NPR4	STRING clusters	Mixed, incl. bpm, c-terminal, and cullin BPM, C-terminal, and Cullin
EDS1	AT3G48090.1	NIMIN1；TGA3；GRX480；NPR1；EDS16；PR5；PRB1；PR1；COI1；JAR1；SNI1；AHBP-1B；BGL2；EIN2；PDF1.2；NPR4；CPR5；WRKY70；NPR3；AT4G33710；PBS2；SNC1；PAD4	STRING clusters	Mixed, incl. defense response, incompatible interaction, and adp binding Mixed, incl. systemic acquired resistance, and cellular response to salicylic acid stimulus Mixed, incl. systemic acquired resistance, and seed dormancy control Mixed, incl. systemic acquired resistance, and seed dormancy control Mixed, incl. domain of unknown function (duf3420), and seed dormancy control Mixed, incl. system…
EDS16	AT1G74710.2	NIMIN1；TGA3；GRX480；TRX5；NPR1；TGA1；TGA6；OBF5；AHBP-1B；SNC1；PBS2；CPR5；BGL2；NPR4；WRKY70；NPR3；JAR1；PDF1.2；SNI1；COI1；AT4G33710；PRB1；EIN2；PR5；PR1；EDS1；PAD4	STRING clusters	Mixed, incl. defense response, incompatible interaction, and adp binding Mixed, incl. systemic acquired resistance, and cellular response to salicylic acid stimulus Mixed, incl. systemic acquired resistance, and seed dormancy control Mixed, incl. systemic acquired resistance, and seed dormancy control Mixed, incl. domain of unknown function (duf3420), and seed dormancy control Mixed, incl. system…
EIN2	AT5G03280.1	HK3；NPR1；bZIP；EDS16；PR5；PRB1；PR1；COI1；BOP2；JAR1；EDS1；PAD4；WRKY70；BOP1；BGL2；RR2；AT4G33710；PBS2；CPR5；PDF1.2	STRING clusters	Mixed, incl. cysteine and methionine metabolism, and negative regulation of ethylene-activated signaling pathway Mixed, incl. ethylene biosynthesis, and polyamine biosynthetic process Mixed, incl. ethylene biosynthesis, and ethylene signaling pathway Ethylene biosynthesis, and Ethylene signaling pathway Ethylene signaling pathway, and Ethylene insensitive 3 Ethylene signaling pathway, and Ethylen…
GRX480	AT1G28480.1	NIMIN1；TGA9；TGA3；PR1；TGA10；TGA7；COI1；PR5；PAN；TGA4；PAD4；NPR4；TGA1；EDS1；EDS16；WRKY70；PDF1.2；NPR3；TRX5；OBF5；NPR1；TGA6；AHBP-1B	STRING clusters	Mixed, incl. defense response, incompatible interaction, and adp binding Mixed, incl. systemic acquired resistance, and cellular response to salicylic acid stimulus Mixed, incl. systemic acquired resistance, and seed dormancy control Mixed, incl. systemic acquired resistance, and seed dormancy control Mixed, incl. domain of unknown function (duf3420), and seed dormancy control Mixed, incl. system…
GSL8	AT2G36850.1	NPR1；NPR3；NPR4	STRING clusters	Mixed, incl. glycosyl transferase, family 48, and cell junction Mixed, incl. glycosyl transferase, family 48, and cell junction Mixed, incl. glycosyl transferase, family 48, and plasmodesma organization Mixed, incl. glycosyl transferase, family 48, and plasmodesma organization Mixed, incl. glycosyl transferase, family 48, and plasmodesma organization Glycosyl transferase, family 48, and Cell junc…
HK3	AT1G27320.1	AHP5；EIN2；RR2；ATHP1；AHP1；AHP3	STRING clusters	Cytokinin signaling pathway, and cytokinin metabolic process Cytokinin signaling pathway, and cytokinin metabolic process Cytokinin signaling pathway, and cytokinin metabolic process Cytokinin signaling pathway, and cytokinin metabolic process Cytokinin signaling pathway Cytokinin signaling, and phosphorelay response regulator activity Cytokinin signaling, and phosphorelay response regulator acti…
JAR1	AT2G46370.4	NPR1；EDS16；PR5；PRB1；PR1；COI1；WRKY70；BGL2；CPR5；EDS1；PAD4；AT4G33710；PDF1.2；EIN2	STRING clusters	Mixed, incl. s-glycoside metabolic process, and jasmonic acid signaling pathway Mixed, incl. jasmonic acid signaling pathway, and alpha-linolenic acid metabolism Jasmonic acid signaling pathway, and alpha-Linolenic acid metabolism TIFY/JAZ family, and alpha-Linolenic acid metabolism TIFY/JAZ family, and Transcription factor MYC/MYB N-terminal
NIMIN-2	AT3G25882.1	NIMIN1；NIMIN-3；NPR1；PRB1；PR1；TGA6；PAD4；OBF5；NPR4；AHBP-1B；AT4G33710；WRKY70；NPR3	STRING clusters	Mixed, incl. defense response, incompatible interaction, and adp binding Mixed, incl. systemic acquired resistance, and cellular response to salicylic acid stimulus Mixed, incl. systemic acquired resistance, and seed dormancy control Mixed, incl. systemic acquired resistance, and seed dormancy control Mixed, incl. domain of unknown function (duf3420), and seed dormancy control Mixed, incl. system…
NIMIN-3	AT1G09415.1	NIMIN1；NPR4；PR1；PRB1；AT4G33710；TGA6；OBF5；AHBP-1B；NPR3；NIMIN-2；NPR1	STRING clusters	Mixed, incl. defense response, incompatible interaction, and adp binding Mixed, incl. systemic acquired resistance, and cellular response to salicylic acid stimulus Mixed, incl. systemic acquired resistance, and seed dormancy control Mixed, incl. systemic acquired resistance, and seed dormancy control Mixed, incl. domain of unknown function (duf3420), and seed dormancy control Mixed, incl. system…
NIMIN1	AT1G02450.1	PDF1.2；TRX5；TGA7；SNI1；PRB1；AT4G33710；TGA3；PR5；NPR4；EDS16；EDS1；GRX480；PAD4；PR1；OBF5；WRKY70；TGA6；AHBP-1B；NPR3；NIMIN-3；NIMIN-2；NPR1	STRING clusters	Mixed, incl. defense response, incompatible interaction, and adp binding Mixed, incl. systemic acquired resistance, and cellular response to salicylic acid stimulus Mixed, incl. systemic acquired resistance, and seed dormancy control Mixed, incl. systemic acquired resistance, and seed dormancy control Mixed, incl. domain of unknown function (duf3420), and seed dormancy control Mixed, incl. system…
NPR1	AT1G64280.1	NIMIN1；TGA9；NIMIN-3；TGA3；CUL3；GRX480；TRX5；NPR4；GSL8；TGA10；PAN；NPR3；PBS2；CPR5；BGL2；SNI1；SNC1；EIN2；JAR1；COI1；PDF1.2；PR5；bZIP；PRB1；WRKY70；PR1；EDS1；EDS16；AT4G33710；PAD4；TGA7；NIMIN-2；TGA4；OBF5；TGA1；AHBP-1B；TGA6	STRING clusters	Mixed, incl. defense response, incompatible interaction, and adp binding Mixed, incl. systemic acquired resistance, and cellular response to salicylic acid stimulus Mixed, incl. systemic acquired resistance, and seed dormancy control Mixed, incl. systemic acquired resistance, and seed dormancy control Mixed, incl. domain of unknown function (duf3420), and seed dormancy control Mixed, incl. system…
NPR3	AT5G45110.1	NIMIN1；TGA9；NIMIN-3；TGA3；CUL3；GRX480；TRX5；NPR1；PAN；bZIP；EDS16；PR5；TGA7；PRB1；PR1；GSL8；COI1；TGA6；NIMIN-2；EDS1；PAD4；WRKY70；SNI1；NPR4；AT4G33710；TGA10；AHBP-1B；OBF5；TGA4；PDF1.2；PBS2；TGA1	STRING clusters	Mixed, incl. defense response, incompatible interaction, and adp binding Mixed, incl. systemic acquired resistance, and cellular response to salicylic acid stimulus Mixed, incl. systemic acquired resistance, and seed dormancy control Mixed, incl. systemic acquired resistance, and seed dormancy control Mixed, incl. domain of unknown function (duf3420), and seed dormancy control Mixed, incl. system…
NPR4	AT4G19660.1	NIMIN1；TGA9；NIMIN-3；TGA3；CUL3；GRX480；TRX5；NPR1；PAN；bZIP；EDS16；PR5；TGA7；PRB1；PR1；GSL8；COI1；TGA6；NIMIN-2；EDS1；PAD4；WRKY70；SNI1；PDF1.2；TGA10；AT4G33710；TGA4；NPR3；TGA1；OBF5；AHBP-1B	STRING clusters	Mixed, incl. defense response, incompatible interaction, and adp binding Mixed, incl. systemic acquired resistance, and cellular response to salicylic acid stimulus Mixed, incl. systemic acquired resistance, and seed dormancy control Mixed, incl. systemic acquired resistance, and seed dormancy control Mixed, incl. domain of unknown function (duf3420), and seed dormancy control Mixed, incl. system…
OBP1	AT3G50410.1	OBF5；TGA4	STRING clusters	Mostly uncharacterized, incl. sesquiterpene metabolic process, and putative cyclase Mostly uncharacterized, incl. sesquiterpene metabolic process, and putative cyclase Mostly uncharacterized, incl. anaerobic respiration, and tyrosyl-dna phosphodiesterase Mixed, incl. anaerobic respiration, and tyrosyl-dna phosphodiesterase
PAD4	AT3G52430.1	NIMIN1；TGA3；GRX480；NPR1；EDS16；PR5；PRB1；PR1；COI1；JAR1；NIMIN-2；EDS1；SNI1；NPR4；NPR3；WRKY70；CPR5；BGL2；SNC1；PBS2；PDF1.2；AT4G33710；EIN2	STRING clusters	Mixed, incl. defense response, incompatible interaction, and adp binding Mixed, incl. systemic acquired resistance, and cellular response to salicylic acid stimulus Mixed, incl. systemic acquired resistance, and seed dormancy control Mixed, incl. systemic acquired resistance, and seed dormancy control Mixed, incl. domain of unknown function (duf3420), and seed dormancy control Mixed, incl. system…
PBS2	AT5G51700.1	NPR1；EDS16；PRB1；PR1；COI1；EDS1；PAD4；SNC1；AT4G33710；EIN2；NPR3	STRING clusters	Mixed, incl. protein folding, and dnaj domain Mixed, incl. protein folding, and dnaj domain Mixed, incl. protein folding, and dnaj domain Mixed, incl. protein folding, and dnaj domain Mixed, incl. protein folding, and dnaj domain Chaperone, and DnaJ domain Chaperone, and DnaJ domain Chaperone, and protein stabilization Protein folding, and hsp90 protein binding Protein folding, and hsp90 protein …
PDF1.2	AT5G44420.1	NIMIN1；TGA3；GRX480；NPR1；EDS16；PR5；PRB1；PR1；COI1；JAR1；TGA6；EDS1；PAD4；WRKY70；BGL2；NPR4；AT4G33710；EIN2；AHBP-1B；OBF5；TGA1；NPR3；CPR5	STRING clusters	Mixed, incl. defense response, incompatible interaction, and adp binding Mixed, incl. systemic acquired resistance, and cellular response to salicylic acid stimulus Mixed, incl. systemic acquired resistance, and seed dormancy control Mixed, incl. systemic acquired resistance, and seed dormancy control Mixed, incl. domain of unknown function (duf3420), and seed dormancy control Mixed, incl. system…
PR1	AT2G14610.1	NIMIN1；NIMIN-3；TGA3；GRX480；TRX5；NPR1；bZIP；EDS16；PR5；TGA7；PBS2；TGA1；CPR5；SNC1；SNI1；OBF5；EIN2；TGA6；NIMIN-2；COI1；WRKY70；JAR1；NPR3；NPR4；AHBP-1B；EDS1；PAD4；PDF1.2；BGL2	STRING clusters	Mixed, incl. defense response, incompatible interaction, and adp binding Mixed, incl. systemic acquired resistance, and cellular response to salicylic acid stimulus Mixed, incl. systemic acquired resistance, and seed dormancy control Mixed, incl. systemic acquired resistance, and seed dormancy control Mixed, incl. domain of unknown function (duf3420), and seed dormancy control Mixed, incl. system…
PR5	AT1G75040.1	NIMIN1；TGA3；GRX480；NPR1；EDS16；AHBP-1B；SNC1；NPR4；EIN2；CPR5；NPR3；COI1；JAR1；WRKY70；PAD4；EDS1；PDF1.2；AT4G33710；PRB1；PR1；BGL2	STRING clusters	Mixed, incl. defense response, incompatible interaction, and adp binding Mixed, incl. systemic acquired resistance, and cellular response to salicylic acid stimulus Mixed, incl. systemic acquired resistance, and seed dormancy control Mixed, incl. systemic acquired resistance, and seed dormancy control Mixed, incl. domain of unknown function (duf3420), and seed dormancy control Mixed, incl. system…
PRB1	AT2G14580.1	NIMIN1；NIMIN-3；TGA3；TRX5；NPR1；bZIP；EDS16；PR5；TGA1；CPR5；PBS2；SNC1；WRKY70；NIMIN-2；OBF5；SNI1；TGA6；EIN2；COI1；NPR3；NPR4；AHBP-1B；JAR1；EDS1；PAD4；PDF1.2；BGL2	STRING clusters	Mixed, incl. defense response, incompatible interaction, and adp binding Mixed, incl. systemic acquired resistance, and cellular response to salicylic acid stimulus Mixed, incl. systemic acquired resistance, and seed dormancy control Mixed, incl. systemic acquired resistance, and seed dormancy control Mixed, incl. domain of unknown function (duf3420), and seed dormancy control Mixed, incl. system…
ROXY1	AT3G02000.1	TGA9；TGA3；TRX5；PAN；bZIP；TGA7；TGA6；OBF5；TGA4；TGA1；TGA10；AHBP-1B	STRING clusters	Mixed, incl. defense response, incompatible interaction, and adp binding Mixed, incl. systemic acquired resistance, and cellular response to salicylic acid stimulus Mixed, incl. systemic acquired resistance, and seed dormancy control Mixed, incl. systemic acquired resistance, and seed dormancy control Mixed, incl. domain of unknown function (duf3420), and seed dormancy control Mixed, incl. system…
ROXY2	AT5G14070.1	TGA9；TGA3；TRX5；PAN；TGA6；TGA10；AHBP-1B；OBF5；TGA4；TGA1	STRING clusters	Mixed, incl. defense response, incompatible interaction, and adp binding Mixed, incl. systemic acquired resistance, and cellular response to salicylic acid stimulus Mixed, incl. systemic acquired resistance, and seed dormancy control Mixed, incl. systemic acquired resistance, and seed dormancy control Mixed, incl. domain of unknown function (duf3420), and seed dormancy control
RR2	AT4G16110.1	AHP5；TGA3；HK3；AHP1；ATHP1；EIN2；AHP3	STRING clusters	Cytokinin signaling pathway, and cytokinin metabolic process Cytokinin signaling pathway, and cytokinin metabolic process Cytokinin signaling pathway, and cytokinin metabolic process Cytokinin signaling pathway, and cytokinin metabolic process Cytokinin signaling pathway Cytokinin signaling, and phosphorelay response regulator activity
SNC1	AT4G16890.1	NPR1；EDS16；PR5；PRB1；PR1；EDS1；PAD4；BGL2；SNI1；CPR5；AT4G33710；PBS2	STRING clusters	Mixed, incl. defense response, incompatible interaction, and adp binding Mixed, incl. adp binding, and letm1-like Mixed, incl. powdery mildew resistance protein, rpw8 domain, and protein bonzai Mixed, incl. protein bonzai, and powdery mildew resistance protein, rpw8 domain Mixed, incl. nad+ nucleosidase activity, and extrinsic component of plasma membrane Mixed, incl. topless family, and rpw8 fam…
SNI1	AT4G18470.1	NIMIN1；NPR1；EDS16；PRB1；PR1；BOP2；TGA6；EDS1；PAD4；BOP1；SNC1；OBF5；AHBP-1B；NPR3；NPR4；AT4G33710	STRING clusters	Mixed, incl. dna replication, and dna damage
TRX5	AT1G45145.1	NIMIN1；GRX480；bZIP；EDS16；PRB1；AT4G33710；AHBP-1B；ROXY2；ROXY1；NPR4；PR1；NPR3；NPR1	STRING clusters	Glutathione metabolism, and Redox-active center
WRKY70	AT3G56400.1	NIMIN1；TGA3；CUL3；GRX480；NPR1；bZIP；EDS16；PR5；PRB1；PR1；COI1；JAR1；TGA6；NIMIN-2；EDS1；PAD4；EIN2；AHBP-1B；BGL2；OBF5；AT4G33710；NPR4；NPR3；PDF1.2	STRING clusters	Mixed, incl. response to chitin, and cellular response to hypoxia Mixed, incl. induced systemic resistance, jasmonic acid mediated signaling pathway, and response to chitin Mixed, incl. negative regulation of leaf senescence, and regulation of timing of plant organ formation Mixed, incl. regulation of timing of plant organ formation, and floral organ senescence Floral organ senescence, and respon…
bZIP	AT1G68880.1	TGA9；TGA3；TRX5；NPR1；PAN；NPR4；NPR3；EIN2；ROXY1；PRB1；AT4G33710；WRKY70；TGA7；PR1；TGA10；OBF5；TGA6；TGA4；TGA1；AHBP-1B	STRING clusters	Mixed, incl. response to chitin, and cellular response to hypoxia Mixed, incl. induced systemic resistance, jasmonic acid mediated signaling pathway, and response to chitin Mixed, incl. negative regulation of leaf senescence, and regulation of timing of plant organ formation Mixed, incl. regulation of timing of plant organ formation, and floral organ senescence Mixed, incl. regulation of timing o…
