# Supplementary material for: Genome-wide analysis reveals regulatory mechanisms and expression patterns of TGA genes in peanut under abiotic stress and hormone treatments
Source: Front Plant Sci. 2023 Nov 21;14:1269200. doi: 10.3389/fpls.2023.1269200 (PMC10702600; doi:10.3389/fpls.2023.1269200)
Supplement: Supplementary file 1 [file DataSheet_1.zip › Data Sheet 1 (8)/Table S7 Details of the targeting relationship between AhTGAs and miRNA.XLSX]

## Sheet: Sheet1
Table S7 Details of the targeting relationship between AhTGAs and miRNA.
miRNA	Targeted AhTGAs	miRNA aligned fragment	miRNA start	miRNA end	AhTGAs aligned fragment	AhTGAs start	AhTGAs end	Inhibition	Expectation
ahy-miR160-5p	AhTGA11	UGCCUGGCUCCCUGAAUGCCA	1	21	AGAGCUUCAGCGAGCCAGGCA	648	668	Translation	4.5
ahy-miR160-5p	AhTGA18	UGCCUGGCUCCCUGAAUGCCA	1	21	AGAGCUUCAGCGAGCCAGGCA	252	272	Translation	4.5
ahy-miR3516	AhTGA19	GCUGGGUGAUAUUGACAGAAG	1	21	GUUCUGGAAAUGUUGCUCAGU	1142	1162	Cleavage	4.5
ahy-miR3516	AhTGA10	GCUGGGUGAUAUUGACAGAAG	1	21	GUUCUGGAAAUGUUGCUCAGU	1142	1162	Cleavage	4.5
ahy-miR3520-3p	AhTGA17	AAGGGAGACGUUUGAAUUAUC	1	21	GCUAAAUCAGAUGUUUUCCAU	952	972	Cleavage	4.5
ahy-miR160-5p	AhTGA09	UGCCUGGCUCCCUGAAUGCCA	1	21	AGAGCUUCAGCGAGCUAGGCA	252	272	Translation	5
ahy-miR3509-5p	AhTGA16	AUACUUGAGAGCCGUUAGAUGA	1	21	GCAAUUGCCGGCUCUCAAGCGU	334	355	Cleavage	5
ahy-miR3513-3p	AhTGA17	UUGAUAAGAUAGAAAUUGUAU	1	21	AGAUGUUUUCCAUCUCAUCAA	960	980	Translation	5
ahy-miR3513-3p	AhTGA08	UUGAUAAGAUAGAAAUUGUAU	1	21	AGAUGUUUUCCAUCUCAUCAA	987	1007	Translation	5
ahy-miR3513-5p	AhTGA07	UUAAUUUCUGAGUUUGUCAUC	1	21	AAUUGCAAACUCGGAUAUAAA	303	323	Cleavage	5
ahy-miR3513-5p	AhTGA16	UUAAUUUCUGAGUUUGUCAUC	1	21	AAUUGCAAACUCGGAUAUAAA	303	323	Cleavage	5
