# Supplementary material for: Genome-wide analysis reveals regulatory mechanisms and expression patterns of TGA genes in peanut under abiotic stress and hormone treatments
Source: Front Plant Sci. 2023 Nov 21;14:1269200. doi: 10.3389/fpls.2023.1269200 (PMC10702600; doi:10.3389/fpls.2023.1269200)
Supplement: Supplementary file 1 [file DataSheet_1.zip › Data Sheet 1 (8)/Table S8 Comparison of TGA genes in Tifrunner and Shitouqi.xlsx]

## Sheet: Sheet1
Table S8 Comparison of TGA genes in Tifrunner and Shitouqi.
Species
Tifrunner		Shitouqi
Identifier	GENE ID	GENE ID
AhTGA01	ArahyR4ID1P	AH02G16860
AhTGA02	ArahyLTZY89	AH03G03720
AhTGA03	ArahyS1DMKE	AH03G03720
AhTGA04	ArahyRIV6ZB	AH03G34200
AhTGA05	Arahy0GP62G	AH04G15000
AhTGA06	Arahy661MCQ	AH05G32930
AhTGA07	ArahyKZ9VWQ	AH06G02980
AhTGA08	ArahyJ1CFJJ	AH08G15550
AhTGA09	ArahyRKP385	AH08G24090
AhTGA10	ArahyW15JJQ	AH09G29440
AhTGA11	ArahyP1JBJN	AH10G30250
AhTGA12	Arahy5F9GBV	AH12G19950
AhTGA13	ArahyEH3L7F	AH13G01910
AhTGA14	Arahy6K442L	AH13G37990
AhTGA15	ArahyH6GQLR	AH15G19780
AhTGA16	ArahyPHPT4F	AH16G05470
AhTGA17	Arahy980X4K	AH18G05860
AhTGA18	ArahySERN02	AH18G28310
AhTGA19	ArahyK04A4E	AH19G38650
AhTGA20	ArahyAAI19J	AH20G14360
