# Supplementary material for: Genome-wide analysis reveals regulatory mechanisms and expression patterns of TGA genes in peanut under abiotic stress and hormone treatments
Source: Front Plant Sci. 2023 Nov 21;14:1269200. doi: 10.3389/fpls.2023.1269200 (PMC10702600; doi:10.3389/fpls.2023.1269200)
Supplement: Supplementary file 1 [file DataSheet_1.zip › Data Sheet 1 (8)/Table S9 Primers of the candidate genes for real-time PCR.XLSX]

## Sheet: Sheet1
Table S9 Primers of the candidate genes for real-time PCR
Gene name	Primer sequence (5'-3')
AhTGA01	forward primer	TTGCGTGTGGAGAGAGGAAAT
	reverse primer	GCCATGAAAGGCTTTGCTTCTT
AhTGA02	forward primer	TATACACACACACTGGTTTGACC
	reverse primer	CAATGATTGGTCTTGGAGCCC
AhTGA03	forward primer	TATACACACACACTGGTTTGACC
	reverse primer	CAATGATTGGTCTTGGAGCCC
AhTGA04	forward primer	GCGTTGGGAATTTGGTTCCG
	reverse primer	ACTTTGAGAAATGGAATTGGAAGC
AhTGA05	forward primer	ACATGAGCTCTCAGCCAACTC
	reverse primer	TGAAGCTGTCACTCCACATGC
AhTGA06	forward primer	GTTCTCACCCGGCGTTTCTA
	reverse primer	GAAAGCTTCATCGTCATGGGG
AhTGA07	forward primer	GGGTTTGCACTCTGCAC
	reverse primer	GCTCCCCATGCTTGGTATT
AhTGA08	forward primer	GCTGGGACAGGAAGAAGAGAAT
	reverse primer	ATGGTGATGGTGGTGAGTTG
AhTGA09	forward primer	AGCTAGGGCATTGTAATTTGT
	reverse primer	ACCTTGAGCTTCTGTATTGACT
AhTGA10	forward primer	TCGGGGAGATGACACTACCA
	reverse primer	CAAGAGCAACGGCAAGATCA
AhTGA11	forward primer	TGGCATGTCTCTTAGCTTTGC
	reverse primer	CTCACGGAATCAACAACACAGT
AhTGA12	forward primer	GCGTGTGGGGAGAGGAAATA
	reverse primer	GCCATGAAAGGCTTTGCTTCT
AhTGA13	forward primer	TATACACACACACTGGTTTGATCC
	reverse primer	CAATGATTGGTCTTGGAGCCC
AhTGA14	forward primer	GCGTTGGGAATTTGGTTCCG
	reverse primer	ACTTTGAGAAATGGAATTGGAAGC
AhTGA15	forward primer	GCAAAGCTTCAAGACAGCTCA
	reverse primer	ATCAGAGAAACGCGTTGGGT
AhTGA16	forward primer	ACACGAAATTGTACTGTGTAACAT
	reverse primer	AACCAGTGGCAAGTTGACGA
AhTGA17	forward primer	AGACATGTTTGCTGGGACAGT
	reverse primer	TGATTAATGCTTTGCCACTCTCT
AhTGA18	forward primer	AGGCGTGAGATCCAAGTAGT
	reverse primer	TGACTTAGGAAAGGAAAGGAGAGG
AhTGA19	forward primer	TCGGGGAGATGACACTACCA
	reverse primer	CAAGAGCAACGGCAAGATCA
AhTGA20	forward primer	ACCTTTCTATAACTCTTAGGTTCGG
	reverse primer	TCCTCGTTTTCCACAGCACT
